# Supplementary material for: Evolution of Interferon-Gamma Aptamer with Good Affinity and Analytical Utility by a Rational In Silico Base Mutagenesis Post-SELEX Strategy
Source: Molecules. 2022 Sep 5;27(17):5725. doi: 10.3390/molecules27175725 (PMC9457990; doi:10.3390/molecules27175725)
Supplement: Supplementary file 1 [file molecules-27-05725-s001.zip]

Archive with 1 entries (1 files):
- molecules-1836468-supplementary.pdf
